# Supplementary material for: Reinforcement Learning Algorithms and Applications in Healthcare and Robotics: A Comprehensive and Systematic Review
Source: Sensors (Basel). 2024 Apr 11;24(8):2461. doi: 10.3390/s24082461 (PMC11053800; doi:10.3390/s24082461)
Supplement: Supplementary file 1 [file sensors-24-02461-s001.zip]

Archive with 1 entries (1 files):
- sensors-2920523-supplementary file.pdf
